# Supplementary material for: Susceptibility of Aedes albopictus, Ae. aegypti and human populations to Ross River virus in Kuala Lumpur, Malaysia
Source: PLoS Negl Trop Dis. 2023 Jun 12;17(6):e0011423. doi: 10.1371/journal.pntd.0011423 (PMC10289418; doi:10.1371/journal.pntd.0011423)
Supplement: S1 Data — (XLSX) [file pntd.0011423.s001.xlsx]

## Sheet: Oral infection
Sample no	Mosquito species	Infection dose (log PFU/ml)	Mosquito viral load (log)	Mosquito pos (>LOD)	Mosquito pos (>LOQ)
1	Aegypti	3	0	no	no
2	Aegypti	3	0	no	no
3	Aegypti	3	0	no	no
4	Aegypti	3	0	no	no
5	Aegypti	3	0	no	no
6	Aegypti	3	0	no	no
7	Aegypti	3	3.62898	yes	no
8	Aegypti	3	0	no	no
9	Aegypti	3	0	no	no
10	Aegypti	3	0	no	no
11	Aegypti	3	4.2754	yes	yes
12	Aegypti	3	0	no	no
13	Aegypti	3	0	no	no
14	Aegypti	3	0	no	no
15	Aegypti	3	0	no	no
16	Aegypti	3	0	no	no
17	Aegypti	3	4.61712	yes	yes
18	Aegypti	3	0	no	no
19	Aegypti	3	0	no	no
20	Aegypti	3	0	no	no
1	Aegypti	5	0	no	no
2	Aegypti	5	2.84825	yes	no
3	Aegypti	5	0	no	no
4	Aegypti	5	3.09303	yes	no
5	Aegypti	5	0	no	no
6	Aegypti	5	2.68437	yes	no
7	Aegypti	5	0	no	no
8	Aegypti	5	2.78732	yes	no
9	Aegypti	5	2.89868	yes	no
10	Aegypti	5	3.20018	yes	no
11	Aegypti	5	0	no	no
12	Aegypti	5	2.3897	yes	no
13	Aegypti	5	2.72219	yes	no
14	Aegypti	5	2.35976	yes	no
15	Aegypti	5	3.15921	yes	no
16	Aegypti	5	2.71799	yes	no
17	Aegypti	5	3.10458	yes	no
18	Aegypti	5	2.82304	yes	no
19	Aegypti	5	3.78638	yes	no
20	Aegypti	5	3.30103	yes	no
1	Aegypti	7	3.11687	yes	no
2	Aegypti	7	4.02753	yes	no
3	Aegypti	7	4.03869	yes	no
4	Aegypti	7	3.44341	yes	no
5	Aegypti	7	9.59593	yes	yes
6	Aegypti	7	3.4282	yes	no
7	Aegypti	7	9.86365	yes	yes
8	Aegypti	7	8.96415	yes	yes
9	Aegypti	7	9.43266	yes	yes
10	Aegypti	7	9.50771	yes	yes
11	Aegypti	7	9.57768	yes	yes
12	Aegypti	7	9.49554	yes	yes
13	Aegypti	7	2.74724	yes	no
14	Aegypti	7	4.5214	yes	yes
15	Aegypti	7	3.89266	yes	no
16	Aegypti	7	8.66702	yes	yes
17	Aegypti	7	3.92207	yes	no
18	Aegypti	7	9.38906	yes	yes
19	Aegypti	7	8.74054	yes	yes
20	Aegypti	7	9.15784	yes	yes
1	Albopictus	3	0	no	no
2	Albopictus	3	9.90192	yes	yes
3	Albopictus	3	8.63341	yes	yes
4	Albopictus	3	4.60602	yes	yes
5	Albopictus	3	0	no	no
6	Albopictus	3	3.31381	yes	no
7	Albopictus	3	0	no	no
8	Albopictus	3	3.32742	yes	no
9	Albopictus	3	0	no	no
10	Albopictus	3	0	no	no
11	Albopictus	3	3.29213	yes	no
12	Albopictus	3	3.55128	yes	no
13	Albopictus	3	0	no	no
14	Albopictus	3	0	no	no
15	Albopictus	3	3.06727	yes	no
16	Albopictus	3	4.17344	yes	no
17	Albopictus	3	3.75295	yes	no
18	Albopictus	3	3.51901	yes	no
19	Albopictus	3	3.57044	yes	no
20	Albopictus	3	0	no	no
1	Albopictus	5	9.25161	yes	yes
2	Albopictus	5	9.71785	yes	yes
3	Albopictus	5	10.0524	yes	yes
4	Albopictus	5	8.29828	yes	yes
5	Albopictus	5	7.27835	yes	yes
6	Albopictus	5	10.1266	yes	yes
7	Albopictus	5	7.47868	yes	yes
8	Albopictus	5	9.78394	yes	yes
9	Albopictus	5	0	no	no
10	Albopictus	5	9.97003	yes	yes
11	Albopictus	5	7.42478	yes	yes
12	Albopictus	5	8.32472	yes	yes
13	Albopictus	5	4.33347	yes	yes
14	Albopictus	5	8.30235	yes	yes
15	Albopictus	5	9.00705	yes	yes
16	Albopictus	5	4.2572	yes	yes
17	Albopictus	5	9.80225	yes	yes
18	Albopictus	5	7.22751	yes	yes
19	Albopictus	5	9.66904	yes	yes
20	Albopictus	5	8.33794	yes	yes
1	Albopictus	7	10.0805	yes	yes
2	Albopictus	7	10.1757	yes	yes
3	Albopictus	7	9.91555	yes	yes
4	Albopictus	7	9.87596	yes	yes
5	Albopictus	7	9.81752	yes	yes
6	Albopictus	7	9.99003	yes	yes
7	Albopictus	7	9.15104	yes	yes
8	Albopictus	7	9.50172	yes	yes
9	Albopictus	7	9.79206	yes	yes
10	Albopictus	7	10.1475	yes	yes
11	Albopictus	7	8.32713	yes	yes
12	Albopictus	7	9.96646	yes	yes
13	Albopictus	7	9.94006	yes	yes
14	Albopictus	7	9.85522	yes	yes
15	Albopictus	7	9.94383	yes	yes
16	Albopictus	7	10.0522	yes	yes
17	Albopictus	7	9.77509	yes	yes
18	Albopictus	7	9.15952	yes	yes
19	Albopictus	7	9.91933	yes	yes
20	Albopictus	7	9.84862	yes	yes

## Sheet: Replication kinetics
Sample no	Mosquito species	Days post-infection (dpi)	Midgut viral load (log)	Midgut pos (>LOQ)	Midgut pos (>LOD)	Head viral load (log)	Head pos (>LOQ)	Head pos (>LOD)	Saliva viral load (log)	Saliva pos (>LOQ)	Saliva pos (>LOD)
1	Aegypti	3	8.0167	yes	yes	4.707	yes	yes	2.73615	no	yes
2	Aegypti	3	3.31201	no	yes	3.80202	no	yes	0	no	no
3	Aegypti	3	3.84738	no	yes	3.62063	no	yes	0	no	no
4	Aegypti	3	6.76113	yes	yes	3.96878	no	yes	2.71265	no	yes
5	Aegypti	3	8.00608	yes	yes	3.91514	no	yes	3.46505	no	yes
6	Aegypti	3	4.58352	yes	yes	0	no	no	0	no	no
7	Aegypti	3	7.62898	yes	yes	7.09137	yes	yes	0	no	no
8	Aegypti	3	3.47028	no	yes	0	no	no	0	no	no
9	Aegypti	3	9.04708	yes	yes	8.98228	yes	yes	0	no	no
10	Aegypti	3	8.79958	yes	yes	7.29421	yes	yes	2.67192	no	yes
11	Aegypti	3	7.06068	yes	yes	9.12856	yes	yes	0	no	no
12	Aegypti	3	4.05452	no	yes	0	no	no	0	no	no
13	Aegypti	3	3.82667	no	yes	0	no	no	0	no	no
14	Aegypti	3	8.57863	yes	yes	3.68207	no	yes	0	no	no
15	Aegypti	3	6.93534	yes	yes	3.24323	no	yes	2.65626	no	yes
16	Aegypti	3	5.04241	yes	yes	0	no	no	0	no	no
17	Aegypti	3	4.54315	yes	yes	3.47142	no	yes	0	no	no
18	Aegypti	3	8.40549	yes	yes	3.81859	no	yes	1.9592	no	yes
19	Aegypti	3	8.33432	yes	yes	5.6627	yes	yes	2.155	no	yes
20	Aegypti	3	4.74817	yes	yes	0	no	no	0	no	no
1	Aegypti	10	3.75921	no	yes	3.82507	no	yes	2.64373	no	yes
2	Aegypti	10	2.70175	no	yes	2.77239	no	yes	0	no	no
3	Aegypti	10	0	no	no	0	no	no	0	no	no
4	Aegypti	10	0	no	no	0	no	no	0	no	no
5	Aegypti	10	0	no	no	0	no	no	0	no	no
6	Aegypti	10	3.47984	no	yes	2.82125	no	yes	0	no	no
7	Aegypti	10	8.88775	yes	yes	8.59138	yes	yes	0	no	no
8	Aegypti	10	8.07938	yes	yes	7.98377	yes	yes	0	no	no
9	Aegypti	10	8.85907	yes	yes	8.63493	yes	yes	0	no	no
10	Aegypti	10	3.98122	no	yes	2.70122	no	yes	0	no	no
11	Aegypti	10	8.31413	yes	yes	3.43735	no	yes	3.04003	no	yes
12	Aegypti	10	8.90368	yes	yes	8.59138	yes	yes	2.3696	no	yes
13	Aegypti	10	8.858	yes	yes	8.44904	yes	yes	0	no	no
14	Aegypti	10	5.58734	yes	yes	8.70929	yes	yes	2.22706	no	yes
15	Aegypti	10	3.69229	no	yes	3.69229	no	yes	0	no	no
16	Aegypti	10	8.85163	yes	yes	8.602	yes	yes	2.41242	no	yes
17	Aegypti	10	3.8102	no	yes	3.4894	no	yes	2.35394	no	yes
18	Aegypti	10	8.95998	yes	yes	8.95467	yes	yes	0	no	no
19	Aegypti	10	8.58713	yes	yes	8.67211	yes	yes	3.05987	no	yes
20	Aegypti	10	4.50173	yes	yes	2.60243	no	yes	0	no	no
1	Albopictus	3	7.49814	yes	yes	4.52996	yes	yes	0	no	no
2	Albopictus	3	8.95968	yes	yes	7.11477	yes	yes	3.93946	yes	yes
3	Albopictus	3	6.1091	yes	yes	5.52296	yes	yes	3.83408	yes	yes
4	Albopictus	3	7.83501	yes	yes	4.59551	yes	yes	0	no	no
5	Albopictus	3	7.19487	yes	yes	4.68409	yes	yes	0	no	no
6	Albopictus	3	8.33501	yes	yes	0	no	no	0	no	no
7	Albopictus	3	8.21432	yes	yes	4.08528	no	yes	3.38632	no	yes
8	Albopictus	3	7.33103	yes	yes	4.17829	yes	yes	0	no	no
9	Albopictus	3	8.4946	yes	yes	9.72174	yes	yes	3.72011	yes	yes
10	Albopictus	3	6.67939	yes	yes	5.2271	yes	yes	0	no	no
11	Albopictus	3	8.45747	yes	yes	8.28583	yes	yes	0	no	no
12	Albopictus	3	8.43978	yes	yes	5.55308	yes	yes	0	no	no
13	Albopictus	3	8.9106	yes	yes	5.3892	yes	yes	4.37818	yes	yes
14	Albopictus	3	7.6175	yes	yes	4.81165	yes	yes	3.8472	yes	yes
15	Albopictus	3	4.44774	yes	yes	4.36298	yes	yes	3.77121	yes	yes
16	Albopictus	3	5.52908	yes	yes	4.53616	yes	yes	0	no	no
17	Albopictus	3	7.63342	yes	yes	9.85461	yes	yes	4.73277	yes	yes
18	Albopictus	3	8.07197	yes	yes	6.02433	yes	yes	0	no	no
19	Albopictus	3	8.00123	yes	yes	7.94922	yes	yes	3.76217	yes	yes
20	Albopictus	3	7.45923	yes	yes	4.90732	yes	yes	0	no	no
1	Albopictus	10	8.17188	yes	yes	9.60998	yes	yes	4.54797	yes	yes
2	Albopictus	10	8.87458	yes	yes	9.46465	yes	yes	4.5543	yes	yes
3	Albopictus	10	8.52653	yes	yes	4.1772	yes	yes	4.97221	yes	yes
4	Albopictus	10	8.24073	yes	yes	9.24164	yes	yes	4.76506	yes	yes
5	Albopictus	10	5.66386	yes	yes	5.1698	yes	yes	4.98487	yes	yes
6	Albopictus	10	7.01549	yes	yes	9.18406	yes	yes	4.42223	yes	yes
7	Albopictus	10	4.36411	yes	yes	4.79323	yes	yes	3.69541	yes	yes
8	Albopictus	10	8.18037	yes	yes	9.52224	yes	yes	4.27479	yes	yes
9	Albopictus	10	8.42466	yes	yes	5.15883	yes	yes	3.64114	yes	yes
10	Albopictus	10	8.71612	yes	yes	9.37097	yes	yes	4.77682	yes	yes
11	Albopictus	10	4.37405	yes	yes	4.68081	yes	yes	4.62486	yes	yes
12	Albopictus	10	8.61519	yes	yes	9.45597	yes	yes	5.29152	yes	yes
13	Albopictus	10	8.53125	yes	yes	9.6831	yes	yes	5.48058	yes	yes
14	Albopictus	10	6.92589	yes	yes	9.4025	yes	yes	4.9505	yes	yes
15	Albopictus	10	8.04549	yes	yes	8.81755	yes	yes	5.04096	yes	yes
16	Albopictus	10	8.72838	yes	yes	4.59398	yes	yes	4.4557	yes	yes
17	Albopictus	10	8.15915	yes	yes	7.29392	yes	yes	5.28429	yes	yes
18	Albopictus	10	8.29073	yes	yes	9.51035	yes	yes	4.59862	yes	yes
19	Albopictus	10	7.98371	yes	yes	4.92942	yes	yes	4.30735	yes	yes
20	Albopictus	10	8.74913	yes	yes	9.86681	yes	yes	5.23815	yes	yes
	Log viral copy
	Organ (Midgut/head)	Saliva
LOD	2.2	1.7
LOQ	4.2	3.7
